# Supplementary material for: A Novel Long Noncoding RNA in Osteocytes Regulates Bone Formation through the Wnt/β-Catenin Signaling Pathway
Source: Int J Mol Sci. 2023 Sep 4;24(17):13633. doi: 10.3390/ijms241713633 (PMC10488071; doi:10.3390/ijms241713633)
Supplement: Supplementary file 1 [file ijms-24-13633-s001.zip]

Archive with 1 entries (1 files):
- ijms-2583444-supplementary.pdf
